# Supplementary material for: Assessing the Utility of Broad-Acting Inhibitors as Therapeutics in Diverse Venoms
Source: Toxins (Basel). 2025 Apr 8;17(4):188. doi: 10.3390/toxins17040188 (PMC12031005; doi:10.3390/toxins17040188)
Supplement: Supplementary file 1 [file toxins-17-00188-s001.zip]

Archive with 1 entries (1 files):
- toxins-3532241-supplementary.pdf
